# Supplementary material for: New Anti‐Fibrotic Strategies for Keloids: Insights From Single‐Cell Multi‐Omics
Source: Cell Prolif. 2025 Feb 4;58(6):e13818. doi: 10.1111/cpr.13818 (PMC12179555; doi:10.1111/cpr.13818)
Supplement: Supplementary file 4 — SUPPLEMENTARY TABLE 1 clinical information on the patients. [file CPR-58-e13818-s006.xlsx]

## Sheet: Sheet1
Sample ID	Sex	Race	Age	Site of Sampling
patient01	male	Asian	35	chest
patient02	male	Asian	42	chest
patient03	male	Asian	40	chest
skin01	male	Asian	33	eyelid
skin02	male	Asian	51	eyelid
skin03	male	Asian	38	eyelid
