# Supplementary material for: New Anti‐Fibrotic Strategies for Keloids: Insights From Single‐Cell Multi‐Omics
Source: Cell Prolif. 2025 Feb 4;58(6):e13818. doi: 10.1111/cpr.13818 (PMC12179555; doi:10.1111/cpr.13818)
Supplement: Supplementary file 5 — SUPPLEMENTARY TABLE 2 Primer sequences used in this study. [file CPR-58-e13818-s005.xlsx]

## Sheet: 补充表1
	Forward primer：	Reverse primer：
POSTN	CCCCGTGACTGTCTATAAGCC	TGACCTTGGTGACCTCTTCTTG
COMP	GTTACCGCTGCAATGACACC	TCTCACTTCCCCCTCAGGAC
IGFBP2	GAGCAGGTTGCAGACAATGG	CAGTGACCTTCTCCCGGAAC
APOD	GCATCCAGGCCAACTACTCA	GTGCCGATGGCATAAACCAG
COL3A1	TAAAGGCGAAATGGGTCCCG	GGCACCATTCTTACCAGGCT
COL1A1	TGAAGGGACACAGAGGTTTCAG	GTAGCACCATCATTTCCACGA
GAPDH	TGACGTGGACATCCGCAAAG	CTGGAAGGTGGACAGCGAGG
