# Supplementary material for: New Anti‐Fibrotic Strategies for Keloids: Insights From Single‐Cell Multi‐Omics
Source: Cell Prolif. 2025 Feb 4;58(6):e13818. doi: 10.1111/cpr.13818 (PMC12179555; doi:10.1111/cpr.13818)
Supplement: Supplementary file 6 — SUPPLEMENTARY TABLE 3 Differentially expressed genes in all fibroblast subtypes. [file CPR-58-e13818-s004.xlsx]

## Sheet: 补充表1
p_val	avg_log2FC	pct.1	pct.2	p_val_adj	cluster	gene
0	3.28576	0.4	0.047	0	CCL19+pro_inflammatory_fib	CCL19
0	2.68672	0.964	0.477	0	CCL19+pro_inflammatory_fib	APOE
0	2.00886	0.994	0.898	0	CCL19+pro_inflammatory_fib	IGFBP7
0	2.00457	0.479	0.033	0	CCL19+pro_inflammatory_fib	C7
0	1.73761	0.873	0.415	0	CCL19+pro_inflammatory_fib	C3
0	1.71184	0.956	0.634	0	CCL19+pro_inflammatory_fib	CXCL12
0	1.65986	0.799	0.534	0	CCL19+pro_inflammatory_fib	C11orf96
0	1.32881	0.477	0.091	0	CCL19+pro_inflammatory_fib	APOC1
0	1.28067	0.725	0.224	0	CCL19+pro_inflammatory_fib	GGT5
0	1.18371	0.784	0.405	0	CCL19+pro_inflammatory_fib	EFEMP1
0	1.09317	0.841	0.536	0	CCL19+pro_inflammatory_fib	NFIB
0	1.05907	0.865	0.62	0	CCL19+pro_inflammatory_fib	ABI3BP
0	-1.08668	0.973	0.975	0	CCL19+pro_inflammatory_fib	LGALS1
3.96057e-306	-1.10598	0.149	0.5	1.31174e-301	CCL19+pro_inflammatory_fib	AQP1
1.98062e-292	-1.80844	0.994	0.989	6.5598e-288	CCL19+pro_inflammatory_fib	COL1A2
2.01644e-279	-1.16236	0.812	0.883	6.67846e-275	CCL19+pro_inflammatory_fib	MMP2
1.86626e-278	1.45556	0.686	0.388	6.18105e-274	CCL19+pro_inflammatory_fib	CCL2
3.07628e-249	-1.04054	0.608	0.762	1.01886e-244	CCL19+pro_inflammatory_fib	NBL1
1.06693e-238	1.16208	0.831	0.644	3.53367e-234	CCL19+pro_inflammatory_fib	SOCS3
1.84773e-236	1.00629	0.537	0.256	6.11969e-232	CCL19+pro_inflammatory_fib	IGFBP3
6.61562e-233	-2.1399	0.982	0.972	2.19109e-228	CCL19+pro_inflammatory_fib	COL1A1
5.333e-190	-1.84398	0.902	0.908	1.76629e-185	CCL19+pro_inflammatory_fib	SPARC
1.63895e-185	-1.30302	0.725	0.819	5.42819e-181	CCL19+pro_inflammatory_fib	HTRA1
5.1267e-183	-1.24896	0.654	0.77	1.69796e-178	CCL19+pro_inflammatory_fib	COL5A1
3.42701e-180	1.02375	0.693	0.481	1.13503e-175	CCL19+pro_inflammatory_fib	MYC
1.43843e-154	-2.39306	0.183	0.393	4.76409e-150	CCL19+pro_inflammatory_fib	ASPN
1.72995e-150	1.60725	0.275	0.099	5.7296e-146	CCL19+pro_inflammatory_fib	PLA2G2A
1.01266e-138	-1.05015	0.58	0.722	3.35392e-134	CCL19+pro_inflammatory_fib	SFRP2
4.28157e-134	-1.27422	0.529	0.681	1.41806e-129	CCL19+pro_inflammatory_fib	COL12A1
4.18717e-132	-2.33653	0.202	0.405	1.38679e-127	CCL19+pro_inflammatory_fib	POSTN
5.64801e-125	-1.34171	0.112	0.312	1.87062e-120	CCL19+pro_inflammatory_fib	COMP
3.20148e-124	-1.41995	0.728	0.795	1.06033e-119	CCL19+pro_inflammatory_fib	FN1
1.75528e-120	-1.45655	0.933	0.939	5.81348e-116	CCL19+pro_inflammatory_fib	COL3A1
3.56743e-103	1.01869	0.503	0.327	1.18153e-98	CCL19+pro_inflammatory_fib	CTSC
6.78227e-97	-1.01536	0.475	0.625	2.24629e-92	CCL19+pro_inflammatory_fib	ELN
1.19634e-94	1.02265	0.53	0.353	3.96228e-90	CCL19+pro_inflammatory_fib	CXCL2
1.73752e-91	-1.73774	0.295	0.435	5.75467e-87	CCL19+pro_inflammatory_fib	CTHRC1
1.77188e-76	-1.01324	0.408	0.556	5.86846e-72	CCL19+pro_inflammatory_fib	CPE
3.51001e-72	-1.00036	0.163	0.301	1.16252e-67	CCL19+pro_inflammatory_fib	ADAM12
0	2.01378	0.773	0.147	0	APCDD1+secretory_papillary_fib	COL23A1
0	1.99716	0.867	0.312	0	APCDD1+secretory_papillary_fib	APCDD1
0	1.79183	0.829	0.255	0	APCDD1+secretory_papillary_fib	LEPR
0	1.66963	0.463	0.054	0	APCDD1+secretory_papillary_fib	WIF1
0	1.61079	0.837	0.546	0	APCDD1+secretory_papillary_fib	ID1
0	1.60786	0.924	0.647	0	APCDD1+secretory_papillary_fib	TWIST2
0	1.54514	0.79	0.218	0	APCDD1+secretory_papillary_fib	NCKAP5
0	1.53305	0.763	0.391	0	APCDD1+secretory_papillary_fib	ENSG00000286533
0	1.51217	0.934	0.58	0	APCDD1+secretory_papillary_fib	COL18A1
0	1.47808	0.954	0.787	0	APCDD1+secretory_papillary_fib	SOD2
0	1.42246	0.531	0.09	0	APCDD1+secretory_papillary_fib	COL6A5
0	1.38666	0.959	0.829	0	APCDD1+secretory_papillary_fib	ID3
0	1.37569	0.906	0.681	0	APCDD1+secretory_papillary_fib	ID2
0	1.28836	0.598	0.136	0	APCDD1+secretory_papillary_fib	OSBP2
0	1.27917	0.962	0.629	0	APCDD1+secretory_papillary_fib	CD9
0	1.25675	0.448	0.047	0	APCDD1+secretory_papillary_fib	LINC01344
0	1.24977	0.858	0.485	0	APCDD1+secretory_papillary_fib	LSAMP
0	1.24398	0.609	0.229	0	APCDD1+secretory_papillary_fib	CYP26B1
0	1.21822	0.905	0.582	0	APCDD1+secretory_papillary_fib	KAZN
0	1.21315	0.379	0.041	0	APCDD1+secretory_papillary_fib	AKAP6
0	1.18345	0.602	0.248	0	APCDD1+secretory_papillary_fib	PTGS2
0	1.17796	0.468	0.147	0	APCDD1+secretory_papillary_fib	HS3ST2
0	1.16626	0.84	0.537	0	APCDD1+secretory_papillary_fib	PALM2AKAP2
0	1.15303	0.688	0.142	0	APCDD1+secretory_papillary_fib	F13A1
0	1.11943	0.478	0.165	0	APCDD1+secretory_papillary_fib	LINC00511
0	1.11444	0.958	0.812	0	APCDD1+secretory_papillary_fib	CEBPB
0	1.09408	0.608	0.211	0	APCDD1+secretory_papillary_fib	PAPPA
0	1.08174	0.963	0.809	0	APCDD1+secretory_papillary_fib	CD44
0	1.07411	0.446	0.032	0	APCDD1+secretory_papillary_fib	DCHS2
0	1.05954	0.68	0.28	0	APCDD1+secretory_papillary_fib	BST2
0	1.05417	0.776	0.484	0	APCDD1+secretory_papillary_fib	ARRDC3
0	1.02524	0.739	0.391	0	APCDD1+secretory_papillary_fib	PHLDA1
0	1.02158	0.657	0.202	0	APCDD1+secretory_papillary_fib	MAMDC2
0	1.00457	0.916	0.734	0	APCDD1+secretory_papillary_fib	MAN1A1
0	-1.03116	0.083	0.535	0	APCDD1+secretory_papillary_fib	LSP1
0	-1.33862	0.094	0.496	0	APCDD1+secretory_papillary_fib	PRSS23
0	-1.37052	0.085	0.482	0	APCDD1+secretory_papillary_fib	ITM2A
0	-1.37446	0.026	0.421	0	APCDD1+secretory_papillary_fib	IGF1
0	-1.59247	0.269	0.673	0	APCDD1+secretory_papillary_fib	THY1
0	-1.61616	0.876	0.938	0	APCDD1+secretory_papillary_fib	IGFBP7
0	-1.71908	0.482	0.788	0	APCDD1+secretory_papillary_fib	CXCL12
0	-1.72929	0.144	0.545	0	APCDD1+secretory_papillary_fib	OGN
0	-1.72965	0.208	0.608	0	APCDD1+secretory_papillary_fib	IGFBP6
0	-1.94892	0.156	0.611	0	APCDD1+secretory_papillary_fib	CPE
0	-2.11359	0.03	0.504	0	APCDD1+secretory_papillary_fib	MFAP5
0	-3.25302	0.439	0.912	0	APCDD1+secretory_papillary_fib	MGP
1.90097e-303	1.04184	0.493	0.168	6.296e-299	APCDD1+secretory_papillary_fib	CACNA2D3
5.28015e-299	1.01044	0.71	0.379	1.74879e-294	APCDD1+secretory_papillary_fib	TMTC2
1.61216e-295	1.45803	0.514	0.182	5.33949e-291	APCDD1+secretory_papillary_fib	CXCL1
1.83264e-295	1.00187	0.539	0.222	6.06972e-291	APCDD1+secretory_papillary_fib	TBX3
1.95133e-294	1.01168	0.838	0.578	6.46282e-290	APCDD1+secretory_papillary_fib	TLE4
1.19522e-291	-1.69324	0.289	0.618	3.95856e-287	APCDD1+secretory_papillary_fib	SPON2
2.286e-278	-1.18575	0.06	0.43	7.57123e-274	APCDD1+secretory_papillary_fib	BNC2
5.07858e-273	-1.00362	0.885	0.929	1.68202e-268	APCDD1+secretory_papillary_fib	CALD1
2.85545e-262	1.36997	0.793	0.545	9.45726e-258	APCDD1+secretory_papillary_fib	THBS1
4.68923e-256	-2.75861	0.064	0.407	1.55307e-251	APCDD1+secretory_papillary_fib	ASPN
1.35261e-255	1.26591	0.674	0.378	4.47984e-251	APCDD1+secretory_papillary_fib	SEMA3A
1.34171e-247	-1.78694	0.345	0.634	4.44376e-243	APCDD1+secretory_papillary_fib	MDK
3.72453e-242	-1.16925	0.427	0.727	1.23357e-237	APCDD1+secretory_papillary_fib	EBF1
1.22312e-240	-1.07366	0.375	0.687	4.05098e-236	APCDD1+secretory_papillary_fib	NFIB
3.5182e-236	1.06413	0.325	0.088	1.16523e-231	APCDD1+secretory_papillary_fib	ENSG00000285744
2.45375e-234	-1.0799	0.109	0.448	8.12682e-230	APCDD1+secretory_papillary_fib	KIAA1217
3.61772e-226	-1.38894	0.076	0.403	1.19819e-221	APCDD1+secretory_papillary_fib	IGFBP3
3.76707e-226	1.36458	0.768	0.509	1.24765e-221	APCDD1+secretory_papillary_fib	PTGDS
1.50342e-221	-1.08876	0.938	0.952	4.97933e-217	APCDD1+secretory_papillary_fib	CCDC80
4.09826e-215	1.06514	0.762	0.533	1.35734e-210	APCDD1+secretory_papillary_fib	NR4A2
9.08582e-214	-2.25163	0.153	0.461	3.00922e-209	APCDD1+secretory_papillary_fib	CTHRC1
2.08491e-199	1.05221	0.647	0.394	6.90522e-195	APCDD1+secretory_papillary_fib	RGS2
3.11394e-194	-1.04841	0.266	0.548	1.03134e-189	APCDD1+secretory_papillary_fib	FAP
3.12877e-190	-1.70021	0.114	0.406	1.03625e-185	APCDD1+secretory_papillary_fib	PI16
1.10265e-182	-1.7502	0.019	0.28	3.65198e-178	APCDD1+secretory_papillary_fib	SFRP4
8.70542e-170	-1.59717	0.616	0.783	2.88323e-165	APCDD1+secretory_papillary_fib	IGFBP5
1.11846e-167	-1.49733	0.054	0.311	3.70433e-163	APCDD1+secretory_papillary_fib	TAGLN
3.54218e-156	1.09221	0.675	0.432	1.17317e-151	APCDD1+secretory_papillary_fib	HMOX1
3.12261e-153	-1.01333	0.59	0.786	1.03421e-148	APCDD1+secretory_papillary_fib	TXNIP
1.09377e-146	-1.37953	0.076	0.312	3.62258e-142	APCDD1+secretory_papillary_fib	ADAM12
3.18548e-143	1.43006	0.681	0.5	1.05503e-138	APCDD1+secretory_papillary_fib	TNFAIP6
1.3893e-134	-1.06713	0.082	0.311	4.60136e-130	APCDD1+secretory_papillary_fib	EDIL3
1.03926e-130	-1.68915	0.924	0.936	3.44204e-126	APCDD1+secretory_papillary_fib	GSN
1.1687e-124	-1.51914	0.237	0.472	3.87072e-120	APCDD1+secretory_papillary_fib	CCN5
9.62178e-105	-1.3753	0.43	0.578	3.18673e-100	APCDD1+secretory_papillary_fib	BGN
2.38578e-95	-1.19834	0.079	0.26	7.90172e-91	APCDD1+secretory_papillary_fib	HPSE2
1.13895e-58	-1.01599	0.789	0.794	3.77221e-54	APCDD1+secretory_papillary_fib	HTRA1
1.61224e-39	-1.11596	0.532	0.545	5.33976e-35	APCDD1+secretory_papillary_fib	C3
1.26476e-35	-1.30365	0.788	0.773	4.18889e-31	APCDD1+secretory_papillary_fib	FN1
1.08725e-18	-2.22473	0.322	0.355	3.60097e-14	APCDD1+secretory_papillary_fib	POSTN
8.75079e-15	-1.09147	0.611	0.613	2.89826e-10	APCDD1+secretory_papillary_fib	APOE
3.38137e-05	-1.44113	0.957	0.892	1	APCDD1+secretory_papillary_fib	SPARC
0.000152397	-1.53756	0.984	0.925	1	APCDD1+secretory_papillary_fib	COL3A1
0	4.05539	0.942	0.228	0	POSTN+mesenchymal_fib	POSTN
0	3.69646	0.931	0.214	0	POSTN+mesenchymal_fib	ASPN
0	3.27889	0.998	0.97	0	POSTN+mesenchymal_fib	COL1A1
0	3.26313	0.951	0.283	0	POSTN+mesenchymal_fib	CTHRC1
0	3.01221	0.993	0.888	0	POSTN+mesenchymal_fib	SPARC
0	2.97276	0.996	0.926	0	POSTN+mesenchymal_fib	COL3A1
0	2.72452	0.997	0.989	0	POSTN+mesenchymal_fib	COL1A2
0	2.65363	0.955	0.74	0	POSTN+mesenchymal_fib	FN1
0	2.64741	0.93	0.5	0	POSTN+mesenchymal_fib	MDK
0	2.61184	0.881	0.137	0	POSTN+mesenchymal_fib	ADAM12
0	2.59467	0.81	0.144	0	POSTN+mesenchymal_fib	COMP
0	2.34685	0.969	0.691	0	POSTN+mesenchymal_fib	COL5A1
0	2.33702	0.936	0.578	0	POSTN+mesenchymal_fib	COL12A1
0	2.27942	0.966	0.752	0	POSTN+mesenchymal_fib	COL5A2
0	2.1304	0.957	0.76	0	POSTN+mesenchymal_fib	HTRA1
0	2.10413	0.932	0.468	0	POSTN+mesenchymal_fib	BGN
0	2.10198	0.732	0.122	0	POSTN+mesenchymal_fib	SFRP4
0	2.10174	0.671	0.172	0	POSTN+mesenchymal_fib	TAGLN
0	2.06329	0.822	0.149	0	POSTN+mesenchymal_fib	EDIL3
0	1.87654	0.959	0.627	0	POSTN+mesenchymal_fib	SFRP2
0	1.87378	0.868	0.245	0	POSTN+mesenchymal_fib	NREP
0	1.81651	0.75	0.062	0	POSTN+mesenchymal_fib	COL8A1
0	1.78149	0.729	0.172	0	POSTN+mesenchymal_fib	GPC6
0	1.75206	0.618	0.099	0	POSTN+mesenchymal_fib	COL11A1
0	1.73938	0.863	0.379	0	POSTN+mesenchymal_fib	OGN
0	1.73002	0.876	0.555	0	POSTN+mesenchymal_fib	PRDX4
0	1.69062	0.897	0.394	0	POSTN+mesenchymal_fib	CERCAM
0	1.66905	0.914	0.402	0	POSTN+mesenchymal_fib	FAP
0	1.64871	0.876	0.415	0	POSTN+mesenchymal_fib	HMCN1
0	1.60416	0.948	0.658	0	POSTN+mesenchymal_fib	COL14A1
0	1.59699	0.913	0.527	0	POSTN+mesenchymal_fib	COL16A1
0	1.59235	0.943	0.824	0	POSTN+mesenchymal_fib	PPIB
0	1.57562	0.924	0.546	0	POSTN+mesenchymal_fib	RCN3
0	1.5706	0.988	0.972	0	POSTN+mesenchymal_fib	LGALS1
0	1.54434	0.855	0.402	0	POSTN+mesenchymal_fib	PPP1R14B
0	1.53771	0.871	0.385	0	POSTN+mesenchymal_fib	MFAP2
0	1.50412	0.869	0.513	0	POSTN+mesenchymal_fib	TPM2
0	1.49838	0.576	0.028	0	POSTN+mesenchymal_fib	ACAN
0	1.48159	0.873	0.529	0	POSTN+mesenchymal_fib	MMP14
0	1.47722	0.615	0.053	0	POSTN+mesenchymal_fib	NRG1
0	1.44507	0.58	0.03	0	POSTN+mesenchymal_fib	KCNMA1
0	1.4235	0.95	0.784	0	POSTN+mesenchymal_fib	LUM
0	1.41116	0.739	0.208	0	POSTN+mesenchymal_fib	SULF1
0	1.40614	0.79	0.218	0	POSTN+mesenchymal_fib	CHPF
0	1.40061	0.972	0.937	0	POSTN+mesenchymal_fib	SERF2
0	1.39643	0.964	0.87	0	POSTN+mesenchymal_fib	COL6A3
0	1.39283	0.739	0.142	0	POSTN+mesenchymal_fib	TENM3
0	1.38431	0.886	0.544	0	POSTN+mesenchymal_fib	PPIC
0	1.37865	0.869	0.515	0	POSTN+mesenchymal_fib	GJA1
0	1.37823	0.978	0.949	0	POSTN+mesenchymal_fib	COL6A1
0	1.37486	0.683	0.128	0	POSTN+mesenchymal_fib	C1QTNF3
0	1.36243	0.717	0.204	0	POSTN+mesenchymal_fib	LGR4
0	1.35482	0.744	0.126	0	POSTN+mesenchymal_fib	PIEZO2
0	1.35419	0.882	0.534	0	POSTN+mesenchymal_fib	COPZ2
0	1.34706	0.956	0.786	0	POSTN+mesenchymal_fib	AEBP1
0	1.33117	0.906	0.524	0	POSTN+mesenchymal_fib	FKBP10
0	1.32476	0.9	0.709	0	POSTN+mesenchymal_fib	OST4
0	1.3167	0.793	0.262	0	POSTN+mesenchymal_fib	BNC2
0	1.31208	0.854	0.514	0	POSTN+mesenchymal_fib	TPM1
0	1.30738	0.409	0.09	0	POSTN+mesenchymal_fib	THBS4
0	1.29681	0.895	0.478	0	POSTN+mesenchymal_fib	SPON2
0	1.28741	0.846	0.372	0	POSTN+mesenchymal_fib	GOLM1
0	1.27813	0.752	0.16	0	POSTN+mesenchymal_fib	C1QTNF6
0	1.27134	0.906	0.622	0	POSTN+mesenchymal_fib	CLEC11A
0	1.24549	0.509	0.077	0	POSTN+mesenchymal_fib	SCX
0	1.24001	0.419	0.014	0	POSTN+mesenchymal_fib	OPCML
0	1.23995	0.506	0.048	0	POSTN+mesenchymal_fib	ADAMTS6
0	1.23884	0.779	0.226	0	POSTN+mesenchymal_fib	LRRC15
0	1.23601	0.866	0.49	0	POSTN+mesenchymal_fib	GXYLT2
0	1.23261	0.959	0.853	0	POSTN+mesenchymal_fib	PCOLCE
0	1.22586	0.884	0.604	0	POSTN+mesenchymal_fib	PALLD
0	1.21849	0.745	0.293	0	POSTN+mesenchymal_fib	PLOD2
0	1.21556	0.599	0.07	0	POSTN+mesenchymal_fib	LRRN1
0	1.20443	0.872	0.588	0	POSTN+mesenchymal_fib	VKORC1
0	1.19832	0.786	0.32	0	POSTN+mesenchymal_fib	OLFML2B
0	1.19634	0.961	0.911	0	POSTN+mesenchymal_fib	CALD1
0	1.19188	0.855	0.33	0	POSTN+mesenchymal_fib	CPXM1
0	1.18656	0.878	0.471	0	POSTN+mesenchymal_fib	MMP23B
0	1.18131	0.846	0.602	0	POSTN+mesenchymal_fib	OSTC
0	1.16694	0.676	0.295	0	POSTN+mesenchymal_fib	TGFBI
0	1.16027	0.841	0.351	0	POSTN+mesenchymal_fib	EMILIN1
0	1.15873	0.618	0.113	0	POSTN+mesenchymal_fib	KIF26B
0	1.15713	0.62	0.056	0	POSTN+mesenchymal_fib	SDC1
0	1.15107	0.862	0.621	0	POSTN+mesenchymal_fib	KDELR2
0	1.15102	0.801	0.249	0	POSTN+mesenchymal_fib	BMP1
0	1.14945	0.77	0.218	0	POSTN+mesenchymal_fib	SULF2
0	1.14582	0.932	0.518	0	POSTN+mesenchymal_fib	THY1
0	1.11804	0.859	0.433	0	POSTN+mesenchymal_fib	ADAMTS2
0	1.10794	0.852	0.485	0	POSTN+mesenchymal_fib	SSR3
0	1.10372	0.811	0.357	0	POSTN+mesenchymal_fib	GPX8
0	1.10157	0.745	0.359	0	POSTN+mesenchymal_fib	CSRP2
0	1.09743	0.932	0.747	0	POSTN+mesenchymal_fib	RRBP1
0	1.09655	0.936	0.859	0	POSTN+mesenchymal_fib	ITGB1
0	1.08198	0.799	0.454	0	POSTN+mesenchymal_fib	CKAP4
0	1.07446	0.897	0.668	0	POSTN+mesenchymal_fib	SEPTIN11
0	1.07365	0.991	0.98	0	POSTN+mesenchymal_fib	COL6A2
0	1.06691	0.73	0.238	0	POSTN+mesenchymal_fib	ARL4C
0	1.06244	0.414	0.072	0	POSTN+mesenchymal_fib	RYR2
0	1.06113	0.644	0.045	0	POSTN+mesenchymal_fib	P4HA3
0	1.05952	0.715	0.225	0	POSTN+mesenchymal_fib	KDELR3
0	1.04733	0.925	0.65	0	POSTN+mesenchymal_fib	THBS2
0	1.04211	0.913	0.68	0	POSTN+mesenchymal_fib	NBL1
0	1.04086	0.907	0.646	0	POSTN+mesenchymal_fib	TPM4
0	1.0366	0.581	0.109	0	POSTN+mesenchymal_fib	PTPRD
0	1.03569	0.894	0.642	0	POSTN+mesenchymal_fib	P4HB
0	1.0326	0.71	0.277	0	POSTN+mesenchymal_fib	TANC2
0	1.03079	0.628	0.117	0	POSTN+mesenchymal_fib	INHBA
0	1.02907	0.644	0.12	0	POSTN+mesenchymal_fib	FHOD3
0	1.02803	0.941	0.851	0	POSTN+mesenchymal_fib	MARCKS
0	1.01479	0.691	0.194	0	POSTN+mesenchymal_fib	PDLIM7
0	1.00625	0.886	0.679	0	POSTN+mesenchymal_fib	SEC61G
0	1.00135	0.831	0.44	0	POSTN+mesenchymal_fib	ATOX1
0	-1.01451	0.959	0.989	0	POSTN+mesenchymal_fib	EIF1
0	-1.03546	0.624	0.819	0	POSTN+mesenchymal_fib	PRNP
0	-1.05813	0.562	0.797	0	POSTN+mesenchymal_fib	IL6ST
0	-1.0967	0.951	0.983	0	POSTN+mesenchymal_fib	PTMA
0	-1.13354	0.901	0.962	0	POSTN+mesenchymal_fib	JUND
0	-1.15432	0.074	0.541	0	POSTN+mesenchymal_fib	F10
0	-1.16242	0.165	0.61	0	POSTN+mesenchymal_fib	TFPI
0	-1.234	0.938	0.986	0	POSTN+mesenchymal_fib	H3-3B
0	-1.24734	0.251	0.634	0	POSTN+mesenchymal_fib	TSC22D3
0	-1.25309	0.092	0.556	0	POSTN+mesenchymal_fib	NTRK2
0	-1.26415	0.494	0.819	0	POSTN+mesenchymal_fib	SPTBN1
0	-1.27361	0.739	0.914	0	POSTN+mesenchymal_fib	SERPING1
0	-1.30094	0.475	0.759	0	POSTN+mesenchymal_fib	LTBP4
0	-1.30958	0.744	0.896	0	POSTN+mesenchymal_fib	EMP1
0	-1.33943	0.754	0.897	0	POSTN+mesenchymal_fib	YBX3
0	-1.34427	0.709	0.903	0	POSTN+mesenchymal_fib	PPP1R15A
0	-1.37788	0.505	0.809	0	POSTN+mesenchymal_fib	ADIRF
0	-1.38926	0.356	0.71	0	POSTN+mesenchymal_fib	GLUL
0	-1.4153	0.105	0.59	0	POSTN+mesenchymal_fib	FGL2
0	-1.42721	0.864	0.955	0	POSTN+mesenchymal_fib	DDX5
0	-1.44223	0.179	0.611	0	POSTN+mesenchymal_fib	ICAM1
0	-1.44305	0.811	0.918	0	POSTN+mesenchymal_fib	DNAJA1
0	-1.45589	0.148	0.647	0	POSTN+mesenchymal_fib	COL15A1
0	-1.48655	0.646	0.876	0	POSTN+mesenchymal_fib	HLA-E
0	-1.48906	0.082	0.564	0	POSTN+mesenchymal_fib	ABCA8
0	-1.50728	0.372	0.722	0	POSTN+mesenchymal_fib	CDKN1A
0	-1.51439	0.609	0.871	0	POSTN+mesenchymal_fib	BTG1
0	-1.51854	0.568	0.847	0	POSTN+mesenchymal_fib	CCNL1
0	-1.52731	0.363	0.773	0	POSTN+mesenchymal_fib	NFIA
0	-1.52805	0.424	0.8	0	POSTN+mesenchymal_fib	KLF4
0	-1.53855	0.556	0.846	0	POSTN+mesenchymal_fib	FOSB
0	-1.60035	0.148	0.644	0	POSTN+mesenchymal_fib	SPRY1
0	-1.60738	0.534	0.831	0	POSTN+mesenchymal_fib	NR4A1
0	-1.61883	0.342	0.713	0	POSTN+mesenchymal_fib	KAZN
0	-1.66339	0.793	0.904	0	POSTN+mesenchymal_fib	GADD45B
0	-1.66695	0.652	0.887	0	POSTN+mesenchymal_fib	IER2
0	-1.71622	0.931	0.977	0	POSTN+mesenchymal_fib	HSP90AB1
0	-1.72099	0.325	0.756	0	POSTN+mesenchymal_fib	SNED1
0	-1.76276	0.759	0.933	0	POSTN+mesenchymal_fib	ZFP36L1
0	-1.78527	0.711	0.869	0	POSTN+mesenchymal_fib	CEBPB
0	-1.80146	0.318	0.777	0	POSTN+mesenchymal_fib	CD9
0	-1.80819	0.816	0.922	0	POSTN+mesenchymal_fib	CXCL14
0	-1.81748	0.731	0.888	0	POSTN+mesenchymal_fib	CFH
0	-1.88121	0.452	0.808	0	POSTN+mesenchymal_fib	NAMPT
0	-1.88798	0.13	0.626	0	POSTN+mesenchymal_fib	C3
0	-1.89444	0.201	0.728	0	POSTN+mesenchymal_fib	NEGR1
0	-1.92279	0.661	0.916	0	POSTN+mesenchymal_fib	NFKBIA
0	-1.92502	0.449	0.803	0	POSTN+mesenchymal_fib	IRF1
0	-1.93046	0.727	0.913	0	POSTN+mesenchymal_fib	PNRC1
0	-1.9937	0.603	0.891	0	POSTN+mesenchymal_fib	ZFP36
0	-2.01018	0.524	0.882	0	POSTN+mesenchymal_fib	PLPP3
0	-2.11164	0.3	0.916	0	POSTN+mesenchymal_fib	SELENOP
0	-2.11917	0.394	0.757	0	POSTN+mesenchymal_fib	SOCS3
0	-2.12313	0.685	0.892	0	POSTN+mesenchymal_fib	CEBPD
0	-2.13392	0.342	0.887	0	POSTN+mesenchymal_fib	SOD3
0	-2.22052	0.605	0.939	0	POSTN+mesenchymal_fib	ZFP36L2
0	-2.24275	0.756	0.949	0	POSTN+mesenchymal_fib	JUNB
0	-2.43538	0.243	0.723	0	POSTN+mesenchymal_fib	MT1M
0	-2.52402	0.745	0.946	0	POSTN+mesenchymal_fib	MT2A
0	-2.5942	0.601	0.867	0	POSTN+mesenchymal_fib	SOD2
0	-2.71323	0.836	0.953	0	POSTN+mesenchymal_fib	GSN
0	-3.23587	0.583	0.924	0	POSTN+mesenchymal_fib	CFD
0	-4.18068	0.195	0.859	0	POSTN+mesenchymal_fib	APOD
4.01882e-306	-1.37111	0.707	0.869	1.33103e-301	POSTN+mesenchymal_fib	CD44
1.82714e-305	-1.11228	0.497	0.792	6.05148e-301	POSTN+mesenchymal_fib	SVIL
2.59117e-305	-1.17847	0.708	0.839	8.58195e-301	POSTN+mesenchymal_fib	MAP1LC3B
2.6008e-305	-1.31037	0.221	0.617	8.61385e-301	POSTN+mesenchymal_fib	PID1
3.25041e-305	-1.09075	0.945	0.988	1.07653e-300	POSTN+mesenchymal_fib	HSP90AA1
2.73022e-304	-1.22096	0.169	0.598	9.04249e-300	POSTN+mesenchymal_fib	COL4A2
4.69823e-300	-1.44004	0.227	0.627	1.55605e-295	POSTN+mesenchymal_fib	RASD1
3.04138e-296	-1.11587	0.172	0.633	1.00731e-291	POSTN+mesenchymal_fib	TNXB
7.4615e-296	-1.1289	0.122	0.545	2.47125e-291	POSTN+mesenchymal_fib	CKB
3.03898e-293	-1.47956	0.086	0.513	1.00651e-288	POSTN+mesenchymal_fib	PDK4
2.67087e-291	-1.14102	0.089	0.52	8.84592e-287	POSTN+mesenchymal_fib	ABCA6
1.38173e-290	-1.05563	0.962	0.988	4.57628e-286	POSTN+mesenchymal_fib	UBC
3.72466e-288	-1.1307	0.444	0.729	1.23361e-283	POSTN+mesenchymal_fib	MYLIP
4.22436e-287	-1.11412	0.848	0.924	1.39911e-282	POSTN+mesenchymal_fib	HLA-B
3.80199e-282	-1.04201	0.694	0.849	1.25922e-277	POSTN+mesenchymal_fib	MCL1
9.82718e-281	-1.09118	0.707	0.848	3.25476e-276	POSTN+mesenchymal_fib	RSRP1
1.36315e-278	-1.28766	0.302	0.655	4.51476e-274	POSTN+mesenchymal_fib	MAFF
4.65725e-278	-1.02556	0.521	0.755	1.54248e-273	POSTN+mesenchymal_fib	NFE2L2
1.06585e-274	-1.01888	0.804	0.924	3.53009e-270	POSTN+mesenchymal_fib	ZBTB20
1.70054e-274	1.02046	0.814	0.482	5.63218e-270	POSTN+mesenchymal_fib	ISLR
5.16699e-272	-1.08711	0.434	0.707	1.71131e-267	POSTN+mesenchymal_fib	KLF9
4.94311e-265	-1.55986	0.811	0.882	1.63716e-260	POSTN+mesenchymal_fib	HSPE1
2.66091e-262	-1.2116	0.757	0.883	8.81292e-258	POSTN+mesenchymal_fib	HSPD1
3.79954e-260	-1.16211	0.621	0.788	1.25841e-255	POSTN+mesenchymal_fib	BRD2
4.9409e-260	-1.17948	0.559	0.778	1.63643e-255	POSTN+mesenchymal_fib	SERTAD1
3.51203e-259	1.05273	0.437	0.127	1.16318e-254	POSTN+mesenchymal_fib	MMP11
3.71746e-257	-1.19899	0.647	0.806	1.23122e-252	POSTN+mesenchymal_fib	KMT2E
8.73499e-257	-1.78232	0.158	0.533	2.89303e-252	POSTN+mesenchymal_fib	ENSG00000286533
8.94155e-252	-1.15284	0.227	0.584	2.96144e-247	POSTN+mesenchymal_fib	ENPP2
7.61484e-248	-1.05419	0.444	0.69	2.52204e-243	POSTN+mesenchymal_fib	AMD1
3.38612e-247	-1.1677	0.14	0.524	1.12148e-242	POSTN+mesenchymal_fib	COL4A1
1.31915e-246	-2.3596	0.265	0.625	4.36903e-242	POSTN+mesenchymal_fib	PTGDS
1.5005e-246	-1.4159	0.524	0.742	4.96965e-242	POSTN+mesenchymal_fib	INTS6
4.72401e-246	-1.11144	0.226	0.585	1.56459e-241	POSTN+mesenchymal_fib	BTG2
6.00921e-245	-1.04719	0.085	0.47	1.99025e-240	POSTN+mesenchymal_fib	PREX2
3.73476e-244	-1.24731	0.513	0.759	1.23695e-239	POSTN+mesenchymal_fib	SLC2A3
7.53474e-241	-1.35237	0.83	0.89	2.4955e-236	POSTN+mesenchymal_fib	TXN
1.84932e-240	-1.4559	0.63	0.768	6.12496e-236	POSTN+mesenchymal_fib	TXNIP
2.29139e-238	-1.02337	0.605	0.773	7.58907e-234	POSTN+mesenchymal_fib	TUBB4B
3.78205e-236	-1.72839	0.593	0.8	1.25262e-231	POSTN+mesenchymal_fib	IER3
1.8602e-235	-1.00118	0.562	0.807	6.16098e-231	POSTN+mesenchymal_fib	CELF2
5.87224e-233	-1.37674	0.726	0.907	1.94488e-228	POSTN+mesenchymal_fib	FOS
2.42344e-232	-1.02804	0.875	0.94	8.02643e-228	POSTN+mesenchymal_fib	HSPB1
5.38119e-231	-1.03871	0.481	0.714	1.78225e-226	POSTN+mesenchymal_fib	CHD1
3.93999e-230	-1.83493	0.591	0.75	1.30492e-225	POSTN+mesenchymal_fib	CXCL12
1.83803e-225	-1.2142	0.723	0.823	6.08754e-221	POSTN+mesenchymal_fib	H2AZ1
3.46166e-224	-1.07313	0.476	0.683	1.1465e-219	POSTN+mesenchymal_fib	MIDN
1.08295e-222	-1.34419	0.084	0.436	3.58673e-218	POSTN+mesenchymal_fib	LEPR
6.0617e-220	-1.70411	0.434	0.699	2.00763e-215	POSTN+mesenchymal_fib	CRYAB
1.63725e-217	-2.53025	0.397	0.656	5.42257e-213	POSTN+mesenchymal_fib	APOE
2.76924e-214	-1.52356	0.227	0.548	9.17173e-210	POSTN+mesenchymal_fib	HAS2
3.26626e-214	-1.20715	0.638	0.816	1.08179e-209	POSTN+mesenchymal_fib	TIMP3
1.09329e-208	-2.29701	0.206	0.525	3.62097e-204	POSTN+mesenchymal_fib	CCL2
8.4278e-208	-1.29886	0.652	0.805	2.79129e-203	POSTN+mesenchymal_fib	MT1E
6.64979e-206	-1.09847	0.08	0.422	2.20241e-201	POSTN+mesenchymal_fib	BST2
4.67402e-205	-1.10178	0.282	0.57	1.54804e-200	POSTN+mesenchymal_fib	KDM6B
1.68333e-203	-1.30134	0.824	0.909	5.5752e-199	POSTN+mesenchymal_fib	JUN
5.199e-198	-1.36052	0.072	0.399	1.72191e-193	POSTN+mesenchymal_fib	MT1A
1.63424e-197	-1.00788	0.477	0.685	5.41261e-193	POSTN+mesenchymal_fib	PPP1R10
3.67481e-197	-1.16542	0.085	0.421	1.2171e-192	POSTN+mesenchymal_fib	ABCA10
4.28322e-196	-1.01681	0.407	0.646	1.4186e-191	POSTN+mesenchymal_fib	NFIL3
1.08118e-195	-1.12846	0.617	0.755	3.58086e-191	POSTN+mesenchymal_fib	WTAP
4.63452e-195	-1.0605	0.724	0.809	1.53495e-190	POSTN+mesenchymal_fib	IFI16
3.40463e-192	-1.10968	0.462	0.711	1.12761e-187	POSTN+mesenchymal_fib	ATF3
4.61257e-192	-1.03657	0.041	0.369	1.52768e-187	POSTN+mesenchymal_fib	CLEC3B
1.84566e-190	-1.00922	0.132	0.452	6.11284e-186	POSTN+mesenchymal_fib	SEMA4A
3.61436e-189	-1.06977	0.295	0.579	1.19708e-184	POSTN+mesenchymal_fib	NOVA1
2.52195e-185	-1.88327	0.262	0.55	8.3527e-181	POSTN+mesenchymal_fib	RGS16
4.6993e-180	-1.22313	0.575	0.787	1.55641e-175	POSTN+mesenchymal_fib	EGR1
1.00911e-179	-2.06189	0.238	0.533	3.34217e-175	POSTN+mesenchymal_fib	HMOX1
6.9192e-178	-1.17388	0.02	0.324	2.29164e-173	POSTN+mesenchymal_fib	ADH1B
7.41288e-175	-1.3406	0.379	0.622	2.45515e-170	POSTN+mesenchymal_fib	NR4A2
3.31922e-174	-1.07242	0.667	0.771	1.09933e-169	POSTN+mesenchymal_fib	REV3L
1.02477e-171	-1.51447	0.619	0.774	3.39403e-167	POSTN+mesenchymal_fib	IGFBP5
7.80462e-167	-1.18744	0.04	0.328	2.58489e-162	POSTN+mesenchymal_fib	COL23A1
1.87788e-165	-1.19062	0.604	0.754	6.21954e-161	POSTN+mesenchymal_fib	ID2
2.78508e-162	-1.12997	0.576	0.739	9.22418e-158	POSTN+mesenchymal_fib	SLIT2
1.01375e-161	-1.04678	0.313	0.559	3.35753e-157	POSTN+mesenchymal_fib	ADAMTS9-AS2
1.31256e-160	-1.30187	0.085	0.397	4.34721e-156	POSTN+mesenchymal_fib	PI16
5.1207e-159	-1.06605	0.365	0.577	1.69598e-154	POSTN+mesenchymal_fib	MAT2A
5.84832e-159	-1.04963	0.299	0.54	1.93696e-154	POSTN+mesenchymal_fib	PLIN2
2.06029e-155	-1.87189	0.167	0.45	6.82367e-151	POSTN+mesenchymal_fib	CXCL2
8.12576e-155	-1.14597	0.091	0.37	2.69125e-150	POSTN+mesenchymal_fib	PTGS2
3.12056e-153	-1.07837	0.254	0.507	1.03353e-148	POSTN+mesenchymal_fib	PHLDA1
5.80626e-149	-1.14865	0.509	0.683	1.92303e-144	POSTN+mesenchymal_fib	GADD45A
1.03889e-145	-1.35625	0.206	0.475	3.44081e-141	POSTN+mesenchymal_fib	APCDD1
1.49581e-145	-1.13497	0.662	0.738	4.95412e-141	POSTN+mesenchymal_fib	CTSL
3.73646e-144	-1.9799	0.037	0.296	1.23752e-139	POSTN+mesenchymal_fib	CXCL1
2.91715e-141	-1.0406	0.637	0.755	9.66158e-137	POSTN+mesenchymal_fib	LAMA2
7.83729e-137	1.21102	0.813	0.619	2.59571e-132	POSTN+mesenchymal_fib	PTN
2.86413e-129	-1.40791	0.025	0.262	9.486e-125	POSTN+mesenchymal_fib	HPSE2
3.8685e-121	-1.007	0.069	0.306	1.28125e-116	POSTN+mesenchymal_fib	GPC3
1.77467e-119	-1.13065	0.456	0.635	5.8777e-115	POSTN+mesenchymal_fib	HES1
5.77041e-118	-1.42985	0.081	0.315	1.91116e-113	POSTN+mesenchymal_fib	CXCL3
4.35728e-110	-1.15331	0.394	0.57	1.44313e-105	POSTN+mesenchymal_fib	MYC
5.55219e-98	-1.02431	0.672	0.741	1.83889e-93	POSTN+mesenchymal_fib	GEM
2.93746e-93	-1.4618	0.523	0.625	9.72888e-89	POSTN+mesenchymal_fib	C11orf96
1.8515e-89	-1.03447	0.552	0.641	6.13216e-85	POSTN+mesenchymal_fib	IER5L
5.67476e-83	-1.05285	0.834	0.861	1.87948e-78	POSTN+mesenchymal_fib	ID3
4.88222e-79	-1.10221	0.46	0.579	1.61699e-74	POSTN+mesenchymal_fib	ROBO2
1.25897e-49	-1.15633	0.557	0.618	4.16971e-45	POSTN+mesenchymal_fib	ID1
1.43191e-43	-1.1229	0.543	0.578	4.74249e-39	POSTN+mesenchymal_fib	CLU
6.42476e-33	-1.11021	0.304	0.39	2.12788e-28	POSTN+mesenchymal_fib	CTSC
0	2.97245	0.626	0.059	0	SLPI+secretory_reticular_fib	SLPI
0	2.62403	0.933	0.354	0	SLPI+secretory_reticular_fib	CCN5
0	2.55895	0.88	0.273	0	SLPI+secretory_reticular_fib	PI16
0	2.02541	0.995	0.849	0	SLPI+secretory_reticular_fib	CFD
0	1.93836	0.794	0.351	0	SLPI+secretory_reticular_fib	MFAP5
0	1.90408	0.997	0.906	0	SLPI+secretory_reticular_fib	FBLN1
0	1.88969	0.787	0.251	0	SLPI+secretory_reticular_fib	CLEC3B
0	1.76249	0.999	0.99	0	SLPI+secretory_reticular_fib	DCN
0	1.54308	0.824	0.349	0	SLPI+secretory_reticular_fib	SEMA3C
0	1.48836	0.905	0.509	0	SLPI+secretory_reticular_fib	TNXB
0	1.39825	0.909	0.476	0	SLPI+secretory_reticular_fib	PDGFRL
0	1.36493	0.989	0.846	0	SLPI+secretory_reticular_fib	MMP2
0	1.34974	0.971	0.793	0	SLPI+secretory_reticular_fib	FBLN2
0	1.34023	0.75	0.271	0	SLPI+secretory_reticular_fib	SCARA5
0	1.22829	0.73	0.185	0	SLPI+secretory_reticular_fib	CHRDL1
0	1.21535	0.995	0.943	0	SLPI+secretory_reticular_fib	CCDC80
0	1.21414	0.802	0.339	0	SLPI+secretory_reticular_fib	ACKR3
0	1.20977	0.435	0.073	0	SLPI+secretory_reticular_fib	TSPAN8
0	1.13685	0.957	0.703	0	SLPI+secretory_reticular_fib	GPNMB
0	1.0973	0.533	0.088	0	SLPI+secretory_reticular_fib	PCOLCE2
0	1.08705	0.767	0.254	0	SLPI+secretory_reticular_fib	CD34
0	1.06588	0.496	0.121	0	SLPI+secretory_reticular_fib	GPX3
0	1.06486	0.993	0.95	0	SLPI+secretory_reticular_fib	CST3
0	1.05761	0.373	0.014	0	SLPI+secretory_reticular_fib	MATN4
0	1.04945	0.985	0.839	0	SLPI+secretory_reticular_fib	SERPINF1
0	1.03467	0.678	0.172	0	SLPI+secretory_reticular_fib	MGST1
7.56133e-301	1.67791	0.861	0.478	2.50431e-296	SLPI+secretory_reticular_fib	IGFBP6
1.63896e-292	1.04721	0.976	0.845	5.42822e-288	SLPI+secretory_reticular_fib	PLAC9
1.25981e-284	1.17284	0.983	0.861	4.17251e-280	SLPI+secretory_reticular_fib	CTSK
3.33039e-281	1.01088	0.925	0.681	1.10303e-276	SLPI+secretory_reticular_fib	CYBRD1
2.58946e-277	1.28642	0.909	0.626	8.57631e-273	SLPI+secretory_reticular_fib	CD55
3.92661e-237	1.0334	0.993	0.925	1.30049e-232	SLPI+secretory_reticular_fib	GSN
2.36436e-227	1.44493	0.594	0.23	7.83076e-223	SLPI+secretory_reticular_fib	ADH1B
3.44608e-224	1.28053	0.612	0.265	1.14134e-219	SLPI+secretory_reticular_fib	CES1
2.10112e-223	1.17083	0.877	0.544	6.95891e-219	SLPI+secretory_reticular_fib	ELN
1.25165e-173	-1.65964	0.287	0.631	4.14545e-169	SLPI+secretory_reticular_fib	SPARCL1
2.96461e-159	1.04657	0.897	0.726	9.8188e-155	SLPI+secretory_reticular_fib	SH3BGRL3
2.10138e-153	-1.06555	0.263	0.603	6.95976e-149	SLPI+secretory_reticular_fib	COL15A1
9.69188e-140	-1.11314	0.511	0.767	3.20995e-135	SLPI+secretory_reticular_fib	PRKG1
5.65722e-131	-1.02924	0.422	0.686	1.87367e-126	SLPI+secretory_reticular_fib	COL18A1
4.0044e-103	-1.56969	0.087	0.359	1.32626e-98	SLPI+secretory_reticular_fib	TNC
1.63355e-101	-1.25703	0.885	0.93	5.41031e-97	SLPI+secretory_reticular_fib	IGFBP7
1.01387e-94	-1.41398	0.145	0.407	3.35795e-90	SLPI+secretory_reticular_fib	CTSC
3.58395e-77	-1.44156	0.434	0.636	1.18701e-72	SLPI+secretory_reticular_fib	APOE
2.07017e-76	-1.02034	0.089	0.305	6.85642e-72	SLPI+secretory_reticular_fib	COL23A1
3.83332e-73	-1.20364	0.373	0.589	1.2696e-68	SLPI+secretory_reticular_fib	PTGDS
1.11686e-68	-1.22566	0.464	0.627	3.69904e-64	SLPI+secretory_reticular_fib	ID1
5.51306e-66	-1.11159	0.439	0.63	1.82593e-61	SLPI+secretory_reticular_fib	C11orf96
1.21922e-57	-1.38263	0.351	0.522	4.03807e-53	SLPI+secretory_reticular_fib	RGS16
2.7476e-57	-2.09187	0.175	0.372	9.10004e-53	SLPI+secretory_reticular_fib	POSTN
4.65101e-53	-1.26467	0.097	0.278	1.54042e-48	SLPI+secretory_reticular_fib	COMP
1.72804e-49	-1.18187	0.121	0.281	5.72327e-45	SLPI+secretory_reticular_fib	ADAM12
8.47459e-42	-1.08807	0.463	0.587	2.80678e-37	SLPI+secretory_reticular_fib	MDK
4.54042e-32	-1.04459	0.333	0.442	1.50379e-27	SLPI+secretory_reticular_fib	APCDD1
6.90709e-32	-1.23915	0.368	0.485	2.28763e-27	SLPI+secretory_reticular_fib	CCL2
2.74066e-31	-1.12137	0.146	0.271	9.07706e-27	SLPI+secretory_reticular_fib	TAGLN
1.40442e-17	-1.89711	0.283	0.341	4.65143e-13	SLPI+secretory_reticular_fib	ASPN
4.27676e-07	-1.0243	0.217	0.257	0.0141646	SLPI+secretory_reticular_fib	CXCL1
0	2.41829	0.526	0.074	0	IGFBP2+fib	IGFBP2
0	2.36634	0.835	0.469	0	IGFBP2+fib	CPE
0	2.30089	0.945	0.719	0	IGFBP2+fib	APOD
0	2.11052	0.525	0.037	0	IGFBP2+fib	FGFBP2
0	2.04342	0.572	0.111	0	IGFBP2+fib	OLFML2A
0	2.00769	0.663	0.16	0	IGFBP2+fib	HPSE2
0	1.62062	0.454	0.059	0	IGFBP2+fib	FMO2
0	1.38626	0.443	0.074	0	IGFBP2+fib	LINC00578
0	1.29757	0.971	0.928	0	IGFBP2+fib	GSN
0	1.07155	0.314	0.034	0	IGFBP2+fib	RAMP1
0	-1.30745	0.93	0.989	0	IGFBP2+fib	COL6A2
0	-1.65249	0.075	0.633	0	IGFBP2+fib	LSAMP
0	-1.85461	0.146	0.774	0	IGFBP2+fib	THBS2
0	-2.35892	0.205	0.75	0	IGFBP2+fib	SFRP2
0	-2.77827	0.957	0.995	0	IGFBP2+fib	COL1A2
0	-3.01824	0.779	0.96	0	IGFBP2+fib	COL3A1
0	-3.53938	0.868	0.99	0	IGFBP2+fib	COL1A1
6.64002e-302	-2.65852	0.671	0.939	2.19917e-297	IGFBP2+fib	SPARC
2.04234e-289	-1.44982	0.835	0.97	6.76423e-285	IGFBP2+fib	COL6A1
4.90651e-282	1.14536	0.382	0.086	1.62503e-277	IGFBP2+fib	SLC22A3
5.49475e-279	-1.54143	0.605	0.899	1.81986e-274	IGFBP2+fib	MMP2
2.70792e-277	1.57532	0.89	0.772	8.96863e-273	IGFBP2+fib	TIMP3
2.85835e-273	-1.25803	0.536	0.901	9.46684e-269	IGFBP2+fib	SERPINF1
1.83053e-256	1.52904	0.694	0.375	6.0627e-252	IGFBP2+fib	SFRP1
1.60337e-253	-1.17676	0.247	0.728	5.31037e-249	IGFBP2+fib	RUNX1
3.29598e-242	1.36184	0.783	0.529	1.09163e-237	IGFBP2+fib	SPRY1
9.38162e-236	-1.41411	0.124	0.62	3.10719e-231	IGFBP2+fib	ROBO2
1.21848e-232	-1.6495	0.407	0.784	4.0356e-228	IGFBP2+fib	COL5A1
7.27035e-223	-1.71611	0.489	0.83	2.40794e-218	IGFBP2+fib	COL5A2
8.11671e-214	-1.82759	0.468	0.82	2.68825e-209	IGFBP2+fib	FN1
1.78803e-212	-1.14923	0.398	0.764	5.92196e-208	IGFBP2+fib	NBL1
4.38449e-210	1.43759	0.656	0.372	1.45214e-205	IGFBP2+fib	PDGFD
3.86595e-203	-1.06789	0.198	0.634	1.2804e-198	IGFBP2+fib	IL1R1
1.64897e-202	-1.09178	0.692	0.901	5.46138e-198	IGFBP2+fib	CTSK
6.04363e-192	-1.37822	0.243	0.636	2.00165e-187	IGFBP2+fib	THY1
2.91304e-191	-2.45552	0.046	0.445	9.648e-187	IGFBP2+fib	CTHRC1
2.28501e-188	-1.51683	0.246	0.646	7.56794e-184	IGFBP2+fib	THBS1
2.48656e-188	-1.14245	0.165	0.567	8.23549e-184	IGFBP2+fib	BASP1
3.43938e-184	-1.46402	0.532	0.829	1.13912e-179	IGFBP2+fib	HTRA1
2.05512e-180	-1.24178	0.694	0.913	6.80656e-176	IGFBP2+fib	COL6A3
1.98795e-175	1.14813	0.448	0.164	6.58411e-171	IGFBP2+fib	STMN2
1.52344e-165	-1.01664	0.684	0.897	5.04563e-161	IGFBP2+fib	C1R
7.54099e-163	-1.48562	0.102	0.475	2.49757e-158	IGFBP2+fib	APCDD1
7.87975e-162	-1.14206	0.054	0.422	2.60977e-157	IGFBP2+fib	LEPR
1.60363e-161	-1.00814	0.481	0.812	5.31122e-157	IGFBP2+fib	RND3
2.5012e-150	1.13295	0.352	0.123	8.28396e-146	IGFBP2+fib	ENSG00000231424
2.96725e-149	-3.3954	0.053	0.39	9.82753e-145	IGFBP2+fib	POSTN
1.88729e-144	1.18018	0.618	0.431	6.25071e-140	IGFBP2+fib	ANTXR2
7.85664e-140	-1.41826	0.074	0.418	2.60212e-135	IGFBP2+fib	CTSC
2.41807e-139	-1.33599	0.222	0.583	8.00866e-135	IGFBP2+fib	TNFAIP6
4.56201e-137	-1.01906	0.273	0.635	1.51094e-132	IGFBP2+fib	SPARCL1
1.69061e-132	-1.01707	0.538	0.819	5.59929e-128	IGFBP2+fib	KLF6
7.0317e-132	1.21405	0.542	0.316	2.3289e-127	IGFBP2+fib	MMP16
1.44865e-129	1.05468	0.578	0.348	4.79794e-125	IGFBP2+fib	KIAA1217
1.31282e-111	1.21674	0.699	0.527	4.34806e-107	IGFBP2+fib	SPON2
3.36811e-110	-1.21403	0.207	0.496	1.11552e-105	IGFBP2+fib	OGN
1.44533e-108	-1.32765	0.384	0.674	4.78695e-104	IGFBP2+fib	COL12A1
9.76149e-103	-1.17897	0.161	0.459	3.23301e-98	IGFBP2+fib	CCN5
9.17469e-93	1.1709	0.811	0.739	3.03866e-88	IGFBP2+fib	IGFBP5
2.20133e-85	-1.06921	0.315	0.575	7.29081e-81	IGFBP2+fib	C3
3.90808e-85	-1.1861	0.337	0.576	1.29436e-80	IGFBP2+fib	BGN
2.22635e-77	-2.25508	0.142	0.362	7.37367e-73	IGFBP2+fib	ASPN
6.66231e-74	1.0867	0.687	0.594	2.20656e-69	IGFBP2+fib	HES1
3.60958e-72	-1.08069	0.358	0.602	1.19549e-67	IGFBP2+fib	CLU
1.89591e-70	-1.68393	0.404	0.586	6.27926e-66	IGFBP2+fib	PTGDS
1.4437e-48	-1.0142	0.71	0.838	4.78152e-44	IGFBP2+fib	SOD2
2.63966e-46	-1.15904	0.43	0.593	8.74257e-42	IGFBP2+fib	MDK
1.0245e-45	-1.23873	0.114	0.276	3.39316e-41	IGFBP2+fib	COMP
1.26015e-26	1.18498	0.526	0.477	4.17362e-22	IGFBP2+fib	DCD
0	5.0529	0.353	0.041	0	COCH+fib	COCH
0	2.53274	0.283	0.01	0	COCH+fib	NRG3
0	2.19549	0.655	0.081	0	COCH+fib	TNN
0	1.74884	0.488	0.032	0	COCH+fib	PCDH15
0	1.70144	0.515	0.093	0	COCH+fib	COL24A1
3.42511e-265	1.57174	0.698	0.229	1.1344e-260	COCH+fib	EDNRA
1.35288e-239	1.83787	0.9	0.588	4.48075e-235	COCH+fib	TRPS1
9.26051e-229	1.77616	0.497	0.125	3.06708e-224	COCH+fib	CRABP1
3.67845e-214	1.32185	0.577	0.171	1.2183e-209	COCH+fib	KIF26B
1.84991e-204	-1.71402	0.424	0.893	6.12691e-200	COCH+fib	CFH
1.76236e-203	1.09222	0.432	0.1	5.83695e-199	COCH+fib	PTCH1
4.50296e-203	-3.00918	0.176	0.719	1.49138e-198	COCH+fib	SFRP2
4.70878e-189	1.1903	0.353	0.069	1.55955e-184	COCH+fib	PXDNL
1.05886e-185	1.22312	0.304	0.052	3.50693e-181	COCH+fib	FGF13
1.80208e-182	-1.52741	0.257	0.75	5.96849e-178	COCH+fib	RARRES2
7.79078e-182	-3.06866	0.342	0.776	2.58031e-177	COCH+fib	APOD
2.74123e-172	1.23513	0.875	0.586	9.07897e-168	COCH+fib	AOPEP
1.80651e-169	1.35419	0.747	0.38	5.98315e-165	COCH+fib	DKK2
5.68916e-165	1.49988	0.712	0.368	1.88425e-160	COCH+fib	EMID1
4.12836e-162	1.21859	0.959	0.912	1.36731e-157	COCH+fib	TCF4
1.05369e-161	1.53157	0.32	0.066	3.48981e-157	COCH+fib	CADM2
6.97728e-161	-2.38026	0.072	0.576	2.31088e-156	COCH+fib	C3
2.74129e-157	-1.39802	0.157	0.655	9.07916e-153	COCH+fib	NFIB
9.85412e-157	-1.37276	0.244	0.72	3.26369e-152	COCH+fib	ABI3BP
9.76959e-156	-1.39255	0.834	0.964	3.23569e-151	COCH+fib	CST3
2.61427e-154	-1.64519	0.293	0.737	8.65847e-150	COCH+fib	COL14A1
4.70638e-154	-1.31447	0.578	0.892	1.55875e-149	COCH+fib	C1R
2.35708e-153	1.63219	0.562	0.198	7.80664e-149	COCH+fib	HPSE2
3.5342e-152	-1.62535	0.74	0.929	1.17053e-147	COCH+fib	FBLN1
1.85411e-147	-1.60953	0.113	0.596	6.1408e-143	COCH+fib	TSHZ2
5.25572e-147	1.12283	0.261	0.046	1.7407e-142	COCH+fib	GRIK1
3.50245e-143	-1.14512	0.569	0.894	1.16001e-138	COCH+fib	C1S
1.36752e-137	-1.88165	0.353	0.75	4.52923e-133	COCH+fib	CXCL12
2.11814e-137	-1.33056	0.831	0.957	7.01527e-133	COCH+fib	CCDC80
7.95784e-136	-1.83421	0.491	0.835	2.63564e-131	COCH+fib	MGP
5.93961e-135	-1.18653	0.969	0.992	1.9672e-130	COCH+fib	DCN
3.73115e-132	-1.46501	0.088	0.541	1.23576e-127	COCH+fib	EFEMP1
1.60326e-129	-1.50877	0.145	0.594	5.31e-125	COCH+fib	LSAMP
1.30175e-128	-1.3961	0.79	0.935	4.31139e-124	COCH+fib	TIMP1
3.90797e-121	-1.01428	0.242	0.666	1.29432e-116	COCH+fib	SASH1
4.67491e-111	-1.15489	0.543	0.859	1.54833e-106	COCH+fib	NNMT
5.81969e-111	1.007	0.558	0.27	1.92748e-106	COCH+fib	PTH1R
1.14221e-108	-2.79658	0.289	0.636	3.78301e-104	COCH+fib	APOE
3.38957e-107	-1.11103	0.227	0.606	1.12262e-102	COCH+fib	IL1R1
1.42454e-106	1.43501	0.463	0.167	4.71808e-102	COCH+fib	COL11A1
1.54425e-102	1.07853	0.785	0.549	5.11454e-98	COCH+fib	PMEPA1
7.25501e-101	1.12093	0.831	0.54	2.40286e-96	COCH+fib	ROBO2
7.66398e-101	-1.17058	0.439	0.739	2.53831e-96	COCH+fib	NBL1
1.3656e-98	-1.29671	0.215	0.597	4.52285e-94	COCH+fib	CLU
2.75438e-98	-1.20527	0.183	0.542	9.12251e-94	COCH+fib	BASP1
2.40864e-93	-1.10515	0.019	0.375	7.97741e-89	COCH+fib	BNC2
7.96444e-93	1.09062	0.577	0.317	2.63782e-88	COCH+fib	LIMCH1
4.77064e-89	-1.18428	0.639	0.835	1.58004e-84	COCH+fib	PLPP3
1.42201e-88	-1.08186	0.342	0.677	4.70969e-84	COCH+fib	COL18A1
7.30576e-88	1.01652	0.808	0.618	2.41967e-83	COCH+fib	MEIS2
1.06982e-86	-1.16312	0.102	0.465	3.54325e-82	COCH+fib	SEMA3A
9.26903e-84	-2.16091	0.108	0.444	3.0699e-79	COCH+fib	CCN5
2.7468e-83	-1.46153	0.794	0.934	9.0974e-79	COCH+fib	IGFBP7
1.4231e-75	-1.11703	0.145	0.475	4.71331e-71	COCH+fib	SDK1
7.47344e-75	-1.01163	0.262	0.577	2.4752e-70	COCH+fib	TNXB
2.12376e-73	-1.06625	0.741	0.865	7.03389e-69	COCH+fib	SERPINF1
1.09539e-72	-1.16127	0.092	0.397	3.62795e-68	COCH+fib	LEPR
3.48189e-66	-2.22001	0.135	0.415	1.1532e-61	COCH+fib	CTHRC1
6.75845e-66	1.4201	0.757	0.579	2.2384e-61	COCH+fib	SPARCL1
7.59694e-66	-1.55415	0.26	0.559	2.51611e-61	COCH+fib	TNFAIP6
9.98989e-65	-1.58804	0.702	0.831	3.30865e-60	COCH+fib	SOD2
4.20471e-64	-1.0285	0.779	0.869	1.3926e-59	COCH+fib	MMP2
9.03981e-63	-1.17195	0.23	0.513	2.99399e-58	COCH+fib	HAS2
7.18331e-61	1.05838	0.533	0.323	2.37911e-56	COCH+fib	NBEA
3.43144e-60	-1.08903	0.029	0.29	1.13649e-55	COCH+fib	ADH1B
4.32672e-59	-1.89964	0.156	0.42	1.43301e-54	COCH+fib	CXCL2
4.67597e-54	1.21345	0.535	0.375	1.54868e-49	COCH+fib	PLXDC1
7.34562e-48	-1.05952	0.761	0.864	2.43287e-43	COCH+fib	CEBPD
9.8185e-47	-1.02484	0.318	0.556	3.25189e-42	COCH+fib	MYC
3.19067e-44	-1.63031	0.056	0.271	1.05675e-39	COCH+fib	COMP
1.25109e-43	-1.66266	0.88	0.942	4.1436e-39	COCH+fib	COL3A1
2.9554e-39	-1.10243	0.626	0.746	9.78828e-35	COCH+fib	COL5A1
3.75301e-38	-1.38205	0.826	0.912	1.243e-33	COCH+fib	SPARC
1.10203e-33	-1.51643	0.848	0.867	3.64994e-29	COCH+fib	CFD
1.86971e-27	-1.08405	0.316	0.496	6.19249e-23	COCH+fib	HMOX1
4.50205e-20	-1.26042	0.926	0.934	1.49108e-15	COCH+fib	GSN
1.58709e-19	-1.46339	0.135	0.261	5.25644e-15	COCH+fib	CXCL1
2.59284e-18	-1.13123	0.157	0.284	8.58749e-14	COCH+fib	CXCL3
4.64905e-12	-1.02065	0.988	0.991	1.53976e-07	COCH+fib	COL1A2
2.27352e-09	1.30289	0.687	0.752	7.52989e-05	COCH+fib	IGFBP5
5.6493e-08	-1.37374	0.975	0.975	0.00187105	COCH+fib	COL1A1
0	3.25899	0.865	0.068	0	MCTP1+fib	MCTP1
0	2.49562	0.618	0.075	0	MCTP1+fib	ACKR1
0	2.07985	0.822	0.131	0	MCTP1+fib	RALGAPA2
0	1.92346	0.72	0.029	0	MCTP1+fib	CLDN5
0	1.64921	0.737	0.045	0	MCTP1+fib	ADGRL4
0	1.64307	0.768	0.049	0	MCTP1+fib	PECAM1
0	1.58971	0.697	0.038	0	MCTP1+fib	FLT1
0	1.5807	0.694	0.03	0	MCTP1+fib	VWF
0	1.56083	0.656	0.034	0	MCTP1+fib	PLVAP
0	1.33754	0.507	0.033	0	MCTP1+fib	C2CD4B
0	1.30557	0.713	0.032	0	MCTP1+fib	ERG
0	1.30244	0.578	0.026	0	MCTP1+fib	RAPGEF4
0	1.23465	0.592	0.044	0	MCTP1+fib	MECOM
0	1.20509	0.661	0.031	0	MCTP1+fib	PCAT19
0	1.17734	0.604	0.018	0	MCTP1+fib	CD93
0	1.17512	0.652	0.082	0	MCTP1+fib	EGFL7
0	1.13586	0.618	0.039	0	MCTP1+fib	BCAM
0	1.12901	0.659	0.038	0	MCTP1+fib	ITGA6
0	1.12039	0.616	0.014	0	MCTP1+fib	PTPRB
0	1.07184	0.654	0.082	0	MCTP1+fib	PRKCH
0	1.05401	0.5	0.047	0	MCTP1+fib	SRGN
0	1.04027	0.417	0.016	0	MCTP1+fib	TACR1
3.94373e-297	3.47873	0.896	0.24	1.30616e-292	MCTP1+fib	TM4SF1
1.31326e-286	2.02618	0.813	0.172	4.34951e-282	MCTP1+fib	HLA-DRB1
1.76129e-280	2.4271	0.889	0.231	5.8334e-276	MCTP1+fib	CD74
7.80964e-266	2.07692	0.773	0.166	2.58655e-261	MCTP1+fib	HLA-DRA
9.26934e-260	1.57013	0.713	0.135	3.07001e-255	MCTP1+fib	CALCRL
8.20124e-242	1.24758	0.647	0.11	2.71625e-237	MCTP1+fib	THBD
3.57695e-238	1.57098	0.789	0.176	1.18469e-233	MCTP1+fib	A2M
5.89039e-235	1.65677	0.82	0.204	1.9509e-230	MCTP1+fib	MAGI1
4.89214e-230	2.56187	0.481	0.066	1.62028e-225	MCTP1+fib	SELE
4.10341e-214	1.02158	0.296	0.024	1.35905e-209	MCTP1+fib	CSF3
1.41856e-213	1.34	0.787	0.187	4.69826e-209	MCTP1+fib	EMCN
3.00963e-213	1.40796	0.642	0.129	9.96789e-209	MCTP1+fib	HLA-DPA1
3.16571e-158	1.81935	0.882	0.381	1.04848e-153	MCTP1+fib	IFI27
3.72732e-153	1.03499	0.737	0.217	1.23449e-148	MCTP1+fib	MEF2C
6.42759e-153	1.02132	0.711	0.194	2.12882e-148	MCTP1+fib	ELMO1
9.48562e-149	1.01137	0.635	0.168	3.14164e-144	MCTP1+fib	NEDD9
2.63619e-147	1.04044	0.706	0.201	8.73105e-143	MCTP1+fib	RAMP2
1.24443e-145	1.90354	0.348	0.051	4.12155e-141	MCTP1+fib	FABP4
8.19165e-145	2.10832	0.773	0.281	2.71308e-140	MCTP1+fib	ADAMTS9
2.68782e-136	1.16762	0.32	0.045	8.90206e-132	MCTP1+fib	STC1
4.07569e-126	1.81797	0.82	0.355	1.34987e-121	MCTP1+fib	ZNF385D
8.19391e-125	1.3514	0.825	0.351	2.71382e-120	MCTP1+fib	SYNE2
3.20127e-121	1.59535	0.813	0.388	1.06026e-116	MCTP1+fib	AQP1
4.20214e-119	1.05279	0.77	0.292	1.39175e-114	MCTP1+fib	ARHGAP29
2.53661e-111	1.06649	0.668	0.229	8.40124e-107	MCTP1+fib	HLA-DPB1
7.85889e-109	1.00386	0.687	0.254	2.60286e-104	MCTP1+fib	SSH1
1.24152e-108	1.2778	0.841	0.415	4.11191e-104	MCTP1+fib	ETS2
4.90728e-99	1.28432	0.758	0.32	1.62529e-94	MCTP1+fib	PITPNC1
1.00202e-95	1.25974	0.829	0.421	3.3187e-91	MCTP1+fib	DOCK4
2.1569e-94	1.0105	0.751	0.348	7.14365e-90	MCTP1+fib	PDLIM1
3.95712e-90	1.18378	0.848	0.552	1.3106e-85	MCTP1+fib	GNG11
4.30227e-90	1.13778	0.919	0.579	1.42491e-85	MCTP1+fib	SPARCL1
7.69605e-85	1.09394	0.706	0.298	2.54893e-80	MCTP1+fib	GMDS
4.51727e-81	1.0154	0.848	0.527	1.49612e-76	MCTP1+fib	EPAS1
1.34488e-72	1.04984	0.813	0.471	4.45424e-68	MCTP1+fib	PTPRM
2.42191e-71	1.01168	0.637	0.283	8.02138e-67	MCTP1+fib	MAST4
2.24583e-54	1.21047	0.903	0.723	7.43819e-50	MCTP1+fib	SAT1
6.06629e-49	1.0191	0.675	0.348	2.00915e-44	MCTP1+fib	ARL15
1.63117e-06	-1.10138	0.583	0.613	0.0540245	MCTP1+fib	APOE
